# Supplementary material for: Direct Reprograming of Mouse Fibroblasts into Dermal Papilla Cells via Small Molecules
Source: Int J Mol Sci. 2022 Apr 11;23(8):4213. doi: 10.3390/ijms23084213 (PMC9030401; doi:10.3390/ijms23084213)
Supplement: Supplementary file 1 [file ijms-23-04213-s001.zip]

Archive with 1 entries (1 files):
- ijms-1658670-supplementary.pdf
